# Supplementary material for: Effect of Phenolics from Aeonium arboreum on Alpha Glucosidase, Pancreatic Lipase, and Oxidative Stress; a Bio-Guided Approach
Source: Pharmaceutics. 2023 Oct 27;15(11):2541. doi: 10.3390/pharmaceutics15112541 (PMC10675073; doi:10.3390/pharmaceutics15112541)
Supplement: Supplementary file 1 [file pharmaceutics-15-02541-s001.zip]

Archive with 1 entries (1 files):
- pharmaceutics-2635165-supplementary.pdf
